# Supplementary material for: Morphological and Molecular Identification of Hard Ticks in Hainan Island, China
Source: Genes (Basel). 2023 Aug 6;14(8):1592. doi: 10.3390/genes14081592 (PMC10454830; doi:10.3390/genes14081592)
Supplement: Supplementary file 1 [file genes-14-01592-s001.zip]

Archive with 1 entries (1 files):
- genes-2518785-supplementary.pdf
